# Supplementary material for: Population structure of chum salmon and selection on the markers collected for stock identification
Source: Ecol Evol. 2021 Sep 12;11(20):13972–85. doi: 10.1002/ece3.8102 (PMC8525185; doi:10.1002/ece3.8102)
Supplement: Supplementary file 2 — Table S1‐S3 [file ECE3-11-13972-s002.xlsx]

## Sheet: Table S1
Table S1 Chum salmon samples for microsatellite genotyping (381 populations)
Area	Regeon	Population label in Figure S1	Population (original order )	Sample size (n)	Expected heterozygosity (He)
Western Alaska	Lower river summer	1	Andreafsky	331	0.915283		Data source: Molecular Genetics Lab Online Data, Fisheries and Oceans Canada
		2	Anvik	186	0.914982		https://www.pac.dfo-mpo.gc.ca/science/facilities-installations/pbs-sbp/mgl-lgm/data-donnees/index-eng.html										Accessed 1, Aug. 2020
		3	Chulinak	98	0.900101		Baseline allele frequencies: Chum salmon, Pacific Rim (updated Jan 2009)
		4	Gisasa	294	0.907538		Beacham, T. D., Candy, J. R., Le, K. D., & Wetklo, M. (2009a). Fishery Bulletin, 107(2), 244–260.
		5	Henshaw_Creek	196	0.906135
		6	Jim_River	157	0.885492
		7	Koyukuk_late	100	0.87988
		8	Koyukuk_south	91	0.888164
		9	Melozitna	169	0.912228
		10	Nulato	163	0.908584
		11	Tozitna	353	0.911413
	Nushagak summer	12	Mulchatna	89	0.906749
		13	Stuyahok_River	83	0.915269
Tanana	Tanana summer	14	Cheena	230	0.878052
		15	Salcha	182	0.872796
	Tanana fall	16	Delta	79	0.8489
		17	Kantishna	159	0.872706
		18	Toklat	245	0.875646
Upper Alaska fall	Upper Alaska fall	19	Big_Salt	68	0.877779
		20	Black_River	109	0.858534
		21	Chandalar	225	0.866317
		22	Sheenjek	256	0.863267
Yukon (Canada)	Canadian mainstem	23	Big_Creek	196	0.85551
		24	Minto	164	0.873071
		25	Pelly	82	0.823108
		26	Tatchun	170	0.84226
	White	27	Donjek	70	0.825809
		28	Kluane	534	0.85602
		29	Kluane_Lake	62	0.823637
	Canadian Porcupin	30	Fishing_Br	665	0.858561
		31	Porcupine	325	0.855731
	Teslin	32	Teslin	142	0.841706
	Lower Canadian Yukon	33	Chandindu	119	0.858223
	Mackenzie	34	Peel_River	33	0.891625
North western Alaska	Kotzebue	35	Agiapuk	182	0.90339
		36	Imnachuk	193	0.849319
		37	Kelly_Lake	95	0.896454
		38	Kobuk	379	0.908612
		39	Koyuk	45	0.89842
		40	Noatak	47	0.883678
		41	Eldorado	397	0.913582
		42	Kwiniuk_River	269	0.918117
		43	Niukluk	232	0.913888
		44	Nome	206	0.919501
		45	Pikmiktalik	394	0.919148
	Norton Sound north	46	Pilgrim_River	478	0.915974
		47	Shaktoolik	196	0.916855
		48	Snake	399	0.915135
		49	Unalakleet	192	0.914296
		50	Ungalik	51	0.908194
South East Alasaka/	SE Alaska	51	Carroll	50	0.892149
		52	Dipac_Hatchery	199	0.898661
		53	Disappearance	325	0.898808
		54	Fish_Creek	229	0.904301
		55	Gambier	67	0.908326
		56	Greens	50	0.9039
		57	Herman_Creek	59	0.879184
		58	Kennell	50	0.906795
		59	LagoonCr	78	0.883208
		60	Nakut_Su	103	0.905972
		61	Neets_Bay_early	251	0.899981
		62	Neets_Bay_late	150	0.897144
		63	Sawmill	35	0.893347
		64	Wells_Bridge	50	0.883455
	Taku	65	Shustnini	19	0.855676
		66	Taku	63	0.87812
		67	Takwahoni	12	0.826316
		68	Tuskwa	62	0.879844
		69	Yellow_Bluff	13	0.82814
Alaskan Peninsula	North Peninsula	70	Frosty_Creek	178	0.890274
		71	Joshua_Green	99	0.887766
		72	Moller_Bay	95	0.890061
	Southwest Peninsu	73	Coleman_Creek	83	0.89447
		74	Delta_Creek	94	0.888955
		75	Volcano_Bay	106	0.894889
		76	Westward_Creek	82	0.877574
Kodiak Island	Kodiak	77	American_River	95	0.900787
		78	Sturgeon	71	0.804986
		79	Uganik	93	0.897791
Britich Columbia	QCI west	80	Botany_Creek	129	0.861062
		81	Clapp_Basin	362	0.887939
		82	Dawson_Inlet	202	0.893802
		83	Fairfax_Inlet	41	0.869836
		84	Gold_Harbour	178	0.889288
		85	Kano_Inlet_Cr	130	0.897351
		86	Mace_Creek	181	0.89004
		87	Mountain_Cr	224	0.894119
		88	Seal_Inlet_Cr	256	0.8928
		89	Security	197	0.896231
		90	Steel_Cr	238	0.893692
	QCI east	91	Bag_Harbour	118	0.901591
		92	Dana_Creek	199	0.899248
		93	Hutton_Head	34	0.879148
		94	Lagoon_Inlet	364	0.901438
		95	Little_Goose	186	0.901
		96	Pacofi	232	0.899133
		97	Pallant	213	0.888604
		98	Salmon_River	171	0.904878
		99	Sedgewick	74	0.906066
		100	Surprise	50	0.893694
		101	Thorsen	17	0.873469
	QCI north	102	Ain_	73	0.853627
		103	Awun	91	0.850145
		104	Naden	117	0.86418
		105	Stanley	218	0.873655
	Skidegate 2W/2E	106	Buck_Channel	160	0.893302
		107	Deena	211	0.88166
		108	Government	152	0.894271
		109	Honna	79	0.876006
		110	Lagins	232	0.875396
		111	North_Arm	183	0.889716
		112	Slatechuck_Cre	137	0.87657
		113	Tarundl_Creek	196	0.880732
	Area 3	114	Crag_Cr	35	0.894955
		115	Dak_	38	0.87896
		116	Ensheshese	233	0.902405
		117	Illiance	151	0.90164
		118	Kateen	206	0.905463
		119	Khutzeymateen	24	0.892763
		120	Kincolith	27	0.886189
		121	Kitsault_Riv	109	0.882435
		122	Ksedin	36	0.898613
		123	Kshwan	240	0.89903
		124	Lachmach	135	0.903319
		125	Lizard_Cr	53	0.892384
		126	Nass_River	145	0.903609
		127	Stagoo	154	0.901317
		128	Stumaun_Cr	38	0.898596
		129	Toon	156	0.903047
		130	Tseax	64	0.894448
		131	Wilauks_Cr	153	0.898305
	Skeena	132	Andesite_Cr	182	0.893586
		133	Date_Creek	91	0.882252
		134	Dog-tag	102	0.889774
		135	Ecstall_River	103	0.883065
		136	Kalum	84	0.883568
		137	Kispiox	44	0.87658
		138	Kitwanga	154	0.883277
		139	Kleanza_Cr	16	0.86568
		140	Nangeese	161	0.892845
		141	Skeena	70	0.889594
		142	Upper_Kitsumkal	12	0.846537
		143	Whitebottom_Cr	133	0.885694
		144	Zymagotitz	71	0.884777
	Area 5	145	Klewnuggit_Cr	104	0.89675
		146	Kumealon	195	0.900964
		147	Kxngeal_Cr	38	0.894165
		148	Markle_Inlet_Cr	146	0.863826
		149	Pa-aat_River	46	0.889205
		150	Stewart_Cr	47	0.899597
		151	Wilson_Creek	207	0.871937
	Area 6-8	152	Arnoup_Cr	179	0.906638
		153	Barnard	131	0.902328
		154	Bella_Bell	138	0.90509
		155	Bella_Coola	202	0.914096
		156	Bish_Cr	73	0.894693
		157	Blackrock_Creek	164	0.897319
		158	Bullock_Chann	321	0.898695
		159	Cascade	173	0.907524
		160	Cheenis_Lake	167	0.903403
		161	Clatse_Creek	125	0.892238
		162	Cooper_Inlet	167	0.896668
		163	Dean_River	91	0.901365
		164	Deer_Pass	184	0.896711
		165	Duthie_Creek	124	0.889685
		166	East_Arm	82	0.902142
		167	Elcho_Creek	129	0.90874
		168	Flux_Cr	212	0.907133
		169	Foch_Creek	143	0.900644
		170	Frenchman	89	0.893469
		171	Gill_Creek	143	0.900876
		172	Gilttoyee	166	0.90515
		173	Green_River	155	0.908348
		174	Hooknose	56	0.889059
		175	Jenny_Bay	193	0.906101
		176	Kainet_River	130	0.904404
		177	Kemano	181	0.908643
		178	Khutze_River	174	0.905838
		179	Kiltuish	177	0.892724
		180	Kimsquit	105	0.897397
		181	Kimsquit_Bay	45	0.847642
		182	Kitasoo	408	0.892815
		183	Kitimat_River	180	0.907386
		184	Kwakusdis_River	166	0.895908
		185	Lard	247	0.906004
		186	Martin_Riv	138	0.887146
		187	McLoughin_Creek	377	0.895055
		188	Mussel_River	132	0.903035
		189	Necleetsconnay	13	0.873448
		190	Neekas_Creek	180	0.901721
		191	Nias_Creek	160	0.907633
		192	Nooseseck	48	0.888894
		193	Quaal_River	257	0.910125
		194	Quartcha_Creek	138	0.904095
		195	Roscoe_Creek	285	0.904777
		196	Salmon_Bay	179	0.897942
		197	Skowquiltz	166	0.911071
		198	Snootli	46	0.898227
		199	Turn_Creek	90	0.895068
		200	Turtle_Cr	85	0.898966
		201	Tyler	189	0.908344
		202	West_Arm_Creek	200	0.902224
	Area 9	203	Ashlulm	49	0.901285
		204	Chuckwalla	57	0.904551
		205	Clyak	44	0.879016
		206	Draney	117	0.873274
		207	Lockhart-Gordon	115	0.882057
		208	MacNair_Creek	101	0.880395
		209	Milton	35	0.881316
		210	Quap	34	0.872116
	Area 10	211	Nekite	486	0.880753
		212	Walkum	181	0.876001
	Johnstone St	213	Ahnuhati	191	0.899462
		214	Ahta	35	0.87377
		215	Algard	94	0.882329
		216	Glendale	92	0.896864
		217	Kakweiken	19	0.886937
		218	Klinaklini	115	0.911596
		219	Mackenzie_Sound	17	0.829734
		220	Nimpkish	408	0.902985
		221	Taaltz	12	0.81246
		222	Viner_Sound	202	0.895408
		223	Waump	32	0.837198
South BC	South Coast	224	Cheakamus	95	0.89129
		225	Heydon_Cre	247	0.908394
		226	Homathko	198	0.891164
		227	Indian_River	341	0.889662
		228	Mamquam	153	0.900289
		229	Mashiter_Creek	57	0.892504
		230	Orford	320	0.89516
		231	Shovelnose_Cr	146	0.897014
		232	Sliammon	50	0.885285
		233	Southgate	214	0.886263
		234	Squamish	81	0.900174
		235	Stawamus	45	0.878674
		236	Theodosia	138	0.899322
		237	Tzoonie	49	0.885826
		238	Wortley_Creek	201	0.89295
	ECVI	239	Big_Qual	218	0.895194
		240	Campbell_River	171	0.895641
		241	Chemainus	144	0.892307
		242	Cold_Creek	152	0.903187
		243	Cowichan	312	0.900231
		244	Goldstream	256	0.898682
		245	Little_Qua	260	0.897177
		246	Nanaimo	223	0.89586
		247	Puntledge	201	0.895108
	WCVI	248	Cayeghle	125	0.902855
		249	Colonial	191	0.905856
		250	Demamiel	50	0.887908
		251	Goodspeed_River	140	0.886846
		252	Hathaway_Creek	39	0.884534
		253	Nahmint_River	178	0.911157
		254	Nitinat	234	0.910599
		255	Pegattum_Creek	60	0.890962
		256	Smith_Cree	74	0.878007
		257	Sugsaw	89	0.906481
	Fraser	258	Alouette	36	0.889849
		259	Alouette_North	56	0.90733
		260	Blaney_Creek	53	0.895232
		261	Chehalis	98	0.90123
		262	Chilliwack	189	0.899186
		263	Chilqua_Creek	195	0.873186
		264	Harrison	196	0.903949
		265	Harrison_late	99	0.899887
		266	Hicks_Cr	23	0.882426
		267	Hopedale_Cr	57	0.88608
		268	Inch_Creek	401	0.896395
		269	Kanaka_Cr	276	0.904623
		270	Kawkawa	63	0.882809
		271	Lower_Lillooet	112	0.89231
		272	NorrishWorth	203	0.901765
		273	Serpentine_R	38	0.885382
		274	Silverdale	218	0.900561
		275	Squakum	385	0.902163
		276	Stave	243	0.900723
		277	Vedder	75	0.892193
		278	Wahleach	50	0.881128
		279	Widgeon_Slough	187	0.898512
		280	Worth_Creek	120	0.902029
Wahington	North Puget Sound	281	County_Line	97	0.893061
		282	Grant_Creek	50	0.896787
		283	Nooksack	101	0.886756
		284	Siberia_Creek	73	0.886037
		285	Skagit	93	0.898088
		286	SkykomishRiv	81	0.901699
		287	Tulalip	99	0.887827
	South Puget Sound	288	GreenRrHatchery	98	0.874779
		289	Kennedy_Creek	97	0.86484
		290	Minter_Cr	102	0.86487
	Hood Canal	291	Big_Quilcene	88	0.875553
		292	Hoodsport	104	0.889207
	Juan de Fuca	293	Elwha	96	0.903791
		294	Salmon_Cr	104	0.848721
	Coastal Washington	295	Bitter_Creek	106	0.874303
		296	Ellsworth_Cr	61	0.868146
		297	Quinault	99	0.867701
		298	Satsop	103	0.868487
Prince William Sound	Prince William Sound	299	Constantine	89	0.869533
		300	Keta_Creek	94	0.883459
		301	Olsen_Creek	88	0.892165
		302	Wells_River	94	0.890219
Alaska	Kuskokwim Bay/ River	303	Aniak	89	0.916002
		304	George	87	0.915646
		305	Kanektok	173	0.914743
		306	Kasigluk	72	0.908622
		307	Kwethluk	75	0.914366
		308	Nunsatuk	87	0.911813
	North east Bristo	309	Alagnak	81	0.908271
		310	Goodnews	97	0.915463
		311	Naknek	71	0.905111
		312	Togiak	79	0.914447
Alaskan Peninsula	South east Peninsula	313	Alogoshak	94	0.896552
		314	Big_River	90	0.902769
		315	Stepovak_Bay	99	0.891675
	South west Bristo	316	Egegik	89	0.906536
		317	Gertrude_Creek	99	0.910912
		318	Meshik	74	0.893187
		319	Pumice_Creek	95	0.902903
Japan	Hokkaido eastern	320	Kushiro	79	0.922983
		321	Tokachi	129	0.92572
	Hokkaido Japan Sea	322	Chitose	268	0.925691
		323	Teshio	100	0.924116
		324	Toshibetsu	59	0.904057
	Hokkaido western	325	Shikiu	80	0.918328
		326	Shiriuchi	155	0.921344
		327	Shizunai	80	0.927471
		328	Yurappu	160	0.92335
	Honshu Pacific Coast	329	Koizumi_River	79	0.90727
		330	Ohkawa	19	0.867074
		331	Orikasa	80	0.920609
		332	Sakari_River	80	0.90121
		333	Tsugaruishi	80	0.908084
	Hokkaido Sea of Okhotsk	334	Abashiri	130	0.921313
		335	Horonai	50	0.909203
		336	Shari_River	78	0.91277
		337	Tokoro	119	0.925082
		338	Tokushibetsu	158	0.921994
	Nemuro Strait	339	Nishibetsu	80	0.920996
		340	Shibetsu	110	0.926882
	Honshu Japan Sea	341	Gakko_River	159	0.927051
		342	Hayatsuki	75	0.921294
		343	Kawabukuro	115	0.924545
		344	Miomote	95	0.925979
		345	Uono_River	78	0.905433
Russia	Amur	346	Amur	339	0.921776
		347	Suifen	23	0.859006
	Primorye	348	Avakumovka	35	0.896428
		349	Narva	17	0.892189
		350	Ryazanovka	50	0.911621
	Sakhalin	351	Kalininka	49	0.839534
		352	Naiba	147	0.90987
		353	Tym_	55	0.906887
		354	Udarnitsa	50	0.884817
	Magadan	355	Magadan	78	0.923799
		356	Okhota	92	0.921867
		357	Ola_	119	0.928113
		358	Tauy	55	0.922027
		359	Tugur_River	98	0.921602
	Northern Sea of Okhotsk	360	Oklan	76	0.898988
		361	Penzhina	43	0.898765
	West coast Kamchatka	362	Bolshaya	97	0.909737
		363	Hairusova	183	0.917427
		364	Kikchik	103	0.916999
		365	Kol_	79	0.918502
		366	Plotnikova_R	69	0.911745
		367	Pymta	99	0.916489
		368	Utka_River	40	0.905412
		369	Vorovskaya	248	0.918861
	East coast Kamchatka	370	Apuka_River	48	0.910221
		371	Dranka	44	0.919149
		372	Ivashka	48	0.919444
		373	Kamchatka	76	0.904245
		374	Karaga	36	0.917625
		375	Nerpichi	40	0.904677
		376	Olutorsky_Bay	49	0.908529
		377	Ossora	137	0.922882
		378	Zhypanova	47	0.909341
	North east Russia	379	Anadyr	93	0.904757
		380	Kanchalan	79	0.909505
Korea	Korea	381	Namdae_R	96	0.905464

## Sheet: Table S2
Table S2 Chum salmon samples for SNP genotyping (114 populations)
Area	Region	Population label in Figure S2	Population (original order)	Sample size (n)	Expected heterozygosity (He)
Japan	Hokkaido	1	Chitose_River	159	0.239833		Data source:
		2	Teshio_River	80	0.231353		SNP genotype data: DRYAD entry doi: 10.1111/j.1755-0998.2010.02966.x
		3	Nishibetsu_River	80	0.240782		Seeb, L. W., Templin, W. D., Sato, S., Abe, S., Warheit, K., Park, J. Y., & Seeb, J. E. (2011). Molecular Ecology Resources, 11 (Suppl. 1), 195–217. https://doi.org/10.1111/j.1755-0998.2010.02966.x
		4	Shibetsu_River	78	0.238328
		5	Shari_River	77	0.241142
		6	Tokoro_River	100	0.238111
		7	Tokushibetsu_River	80	0.252429
		8	Kushiro_River	78	0.241198
		9	Shinzunai_River	80	0.238551
		10	Tokachi_River	159	0.233
		11	Yurappu_River_early	80	0.247242
		12	Yurappu_River_late	80	0.216812
	Honshu	13	Sasanai_River	80	0.225646
		14	Gakko_River_early	79	0.243981
		15	Gakko_River_late	78	0.207101
		16	Tsugaruishi__River	80	0.211064
Korea	Korea	17	Namdae_River	96	0.236142
Russia	Amur	18	Amur_River	60	0.268677
		19	Amur_River_summer	99	0.264593
		20	Anadyr_River	62	0.266552
		21	Apuka_River	49	0.272647
		22	Bolyshaya_River	96	0.270515
		23	Kamchatka_River	100	0.25472
		24	Bistraya_River	69	0.274379
		25	Palana_River	95	0.274849
		26	Pymta_River	50	0.272858
		27	Tigil_River	44	0.263396
Coastal Western Alaska	Kotzebue Sound	28	Kelly_Lake	95	0.26878
		29	Kobuk_River	95	0.292946
		30	Noatak_River	95	0.290994
	W. Alaska_summer	31	American_River	95	0.252009
		32	Fish_River	95	0.294051
		33	Kwiniuk_River	95	0.287463
		34	Niukluk_River	95	0.292185
		35	Nome_River	95	0.300247
		36	Pilgrim_River	90	0.289756
		37	Snake_River	93	0.287922
		38	Solomon_River	72	0.295362
		39	Unalakleet_River	143	0.28915
		40	Andreafsky_River	93	0.288427
		41	Anvik,_Beaver/Otter_Ck	191	0.292182
		42	Black_River	95	0.283631
		43	Gisasa_River	95	0.294526
		44	Innoko_River	86	0.286574
		45	Nulato_River	95	0.284028
		46	Tozitna_River	95	0.28712
		47	Chulinak_River	95	0.284839
		48	Melozitna_River	62	0.272619
Yukon/Kuskokwim Upper	Yukon Fall/Mid Summer	49	Chena_River	85	0.272822
		50	Henshaw_Creek	95	0.279031
		51	Salcha_River	84	0.281471
		52	Big_Creek_Mainstream	73	0.265849
		53	Pelly_River	95	0.270168
		54	Donjek_River	71	0.275673
		55	Fishing_Branch	92	0.283691
		56	Big_Salt	95	0.28798
		57	Sheenjek_River	96	0.281209
		58	US_Tanana_Bluff_Cabin	95	0.282297
		59	Delta_River	190	0.284576
		60	Kantishna_River	94	0.283663
		61	Tanana_River	48	0.277088
		62	Toklat_River	190	0.283146
	Kuskokwim Fall	63	Big_River	95	0.280108
		64	South_Fork_Kuskokwim_fall	95	0.273917
Coastal Western Alaska	Western Alaska Summer	65	Aniak_River	94	0.292764
		66	George_River	95	0.293179
		67	Goodnews_River	100	0.293773
		68	Holokuk_River	48	0.289065
		69	Kanektok_River	95	0.297597
		70	Kogrukluk_River	94	0.284605
		71	Kwethluk_River	48	0.298377
		72	Oskawalik_River	58	0.286927
		73	Stony_River_early/late	151	0.289981
		74	Takotna_River	95	0.288775
		75	Togiak_River	95	0.285791
		76	Mulchatna_River	95	0.294018
		77	Nushagak_River	80	0.294592
		78	Stuyahok_River	88	0.302805
		79	Big_Creek_(Naknek)	80	0.283547
		80	Whale_Creek_(Egegik)	95	0.29096
Bristol Bay South	Bristol Bay South	81	Pumice_Creek_(Ugashik)	95	0.286034
		82	Meshik_River	78	0.301472
		83	Plenty_Bear_Creek_(Meshik)	92	0.284264
Alaska Peninsula/Kodiak Island	North Alaska Peninsula	84	Ilnik_River	50	0.262067
		85	North_of_Cape_Seniavin	54	0.267549
		86	Lawrence_Valley_Creek	95	0.274292
		87	Moller_Bay	95	0.275441
		88	Joshua_Green	100	0.264302
		89	Frosty_Creek	95	0.261597
	South Alaska Peninsula	90	John's_Lagoon	80	0.267964
		91	Volcano_Bay	106	0.264966
		92	Canoe_Bay	95	0.268748
		93	Alagogshak_River	88	0.27741
		94	McNeil_River	109	0.260536
	Kodiak Island	95	American_River	95	0.27227
		96	Big_Sukoi	95	0.247157
		97	Sturgeon_River	71	0.197521
Susitina River	Susitna	98	Chunilna	87	0.271583
		99	LakeCreek	95	0.272624
		100	Susitna_River_Slough	95	0.277035
Gulf of Alaska	Gulf of Alaska	101	Olsen_Creek	95	0.26169
		102	Wally_H._Noerenberg_Hatchery	87	0.266861
Southeast Alaska/British Columbia	Southeast Alaska/	103	24_mile-Chilkat_River	93	0.255076
		104	Macaulay_Hatchery	95	0.24165
		105	Hidden_Falls_Hatchery	95	0.247697
		106	Long_Bay	161	0.255875
		107	Taku_River-fall	93	0.263067
		108	Fish_Creek-early/late	100	0.246109
		109	North_Arm_Creek	95	0.257027
		110	Disappearance_Creek	96	0.235613
		111	Karta_River	95	0.251638
British Columbia		112	Nekite_Channel/River	56	0.253736
Washington	Washington Fall	113	Nisqually_River	95	0.236048
		114	Elwha_River	95	0.237415

## Sheet: Table S3
Table S3 Biological information of 54 SNPs ordered by mds2 absolute values (see, Table 1)
Order	Locus	RawData marker name (Seeb et al. 2011)	Reference	Gene	Summary from GeneCards with explantion cited from literature	Key biological functions
1	mtDNA (Oke-Cr30, Oke-Cr386, Oke-ND3-69)	mtDNA3 (3 loci combind)	Sato et al. (2001): Smith et al. (2005a); Seeb et al. (2011)	mtDNA control region mtDNA NADH-3	mtDNA encodes some proteins of the oxidative phosphorylation enzymatic complex, and plays a key role in aerobic ATP production, contributing to the ability to respond to endurance exercise training (reviewed by Stefàno et al., 2019). Also, mtDNA control region functions in dNTP metabolism (Nicholls & Minczuk, 2014) and oxygen consumption (Kong et al., 2020). Seven subunits of NADH dehydrogenase c…	aerobic ATP production/endurance exercise training/oxygen consumption/energy metabolism
2	Oke_U502-241*	U502241	Smith et al. (2005a)	unknown	No function for the chum Oke_U502-241 was provided (Elfstrom et al., 2007). It was noted that the Atlantic salmon immunoglobulin IgH locus B genomic sequenc is the most likely match for the chum Oke_U502-241, though further sequence analysis is necessary for final confirmation (Seeb et al. 2011). Immunoglobulins recognize foreign antigens and initiate immune responses such as phagocytosis and the…	possibly immune responses
3	Oke_GnRH-373	GnRH373	Smith et al. (2005a)	Gonadotropin Releasing Hormone	GNRH1 (Gonadotropin Releasing Hormone 1) is a Protein Coding gene. This gene encodes a preproprotein that is proteolytically processed to generate a peptide that is a member of the gonadotropin-releasing hormone (GnRH) family of peptides. Gonadoliberin-1 stimulates the release of luteinizing and follicle stimulating hormones, which are important for reproduction. / GnRH is the key regulator of re…	gonad maturation/ reproduction/shift from feeding migration to homing in salmon/controlled by clock genes/circadian rhythm
4	Oke_ras1-249	ras1362	Seeb et al. (2011)	n.a	RASA1 (RAS P21 Protein Activator 1) is a Protein Coding gene.The protein encoded by this gene is located in the cytoplasm and is part of the GAP1 family of GTPase-activating proteins. The gene product stimulates the GTPase activity of normal RAS p21 but not its oncogenic counterpart. Acting as a suppressor of RAS function, the protein enhances the weak intrinsic GTPase activity of RAS proteins re…	cellular proliferation and differentiation/growth control
5	Oke_TCP1-78	TCP178	Elfstrom et al. (2007)	similar to T-complex protein 1,epsilon subunit (TCP-1-epsilon)	TCP1 (T-Complex 1) is a Protein Coding gene. Unfolded polypeptides enter the central cavity of the complex and are folded in an ATP-dependent manner. The complex folds various proteins, including actin and tubulin. /Sperm-zona pellucida interaction and a plausible explanation for how spermatozoa gain their ability to fertilize (Dun et al. 2011).	spermatozoa ability to fertilize
6	Oke_u200-385	U22	Seeb et al. (2011)	unknown
7	Oke_Tf-278*	Tf278	Elfstrom et al. (2007)	Transferrin	TF (Transferrin) is a Protein Coding gene. The function of this protein is to transport iron from the intestine, reticuloendothelial system, and liver parenchymal cells to all proliferating cells in the body. Among its related pathways are Mineral absorption and Insulin receptor recycling. Diseases associated with TF include Atransferrinemia and Iron Deficiency Anemia. / Transferrin is under sele…	Iron storage/ resistance to bacterial disease
8	Oke_U506-110*	U506110	Elfstrom et al. (2007)	unknown
9	Oke_IL8r-406	IL8r406	Seeb et al. (2011)	n.a	IL5 (Interleukin 5) is a Protein Coding gene. This gene encodes a cytokine that acts as a growth and differentiation factor for both B cells and eosinophils. The encoded cytokine plays a major role in the regulation of eosinophil formation, maturation, recruitment and survival. The increased production of this cytokine may be related to pathogenesis of eosinophil-dependent inflammatory diseases. …	eosinophil production/ parasites defense/eosinophil-dependent inflammatory diseases
10	Oke_DM20-548	DM20548	Smith et al. (2005a)	Myelin proteolipid protein	PLP/DM20. PLP1 (Proteolipid Protein 1) gene encodes a transmembrane proteolipid protein that is the predominant component of myelin. The encoded protein may play a role in the compaction, stabilization, and maintenance of myelin sheaths, as well as in oligodendrocyte development and axonal survival. Mutations in this gene cause Pelizaeus-Merzbacher disease and spastic paraplegia type 2. Alternati…
11	Oke_u217-172	U217	Seeb et al. (2011)	unknown
12	Oke_GHII-3129	GHII3129	Elfstrom et al. (2007)	Growth Hormone 2	GH2 (Growth Hormone 2) is a Protein Coding gene. Plays an important role in growth control. Its major role in stimulating body growth is to stimulate the liver and other tissues to secrete IGF-1. It stimulates both the differentiation and proliferation of myoblasts. It also stimulates amino acid uptake and protein synthesis in muscle and other tissues. Mutations in this gene lead to placental gro…	somatic growth in salmonids/ swimming activity for feeding/ tradeoff between high growth and long-term survival
13	Oke_U505-112	U505112	Elfstrom et al. (2007)	unknown
14	Oke_u1-519	u1519	Smith et al. (2005a)	unknown
15	Oke_GPDH-191	GPDH	Smith et al. (2005b)	n.a	GPDH(Glycerol-3-Phosphate Dehydrogenase 1) is a Protein Coding gene. This gene encodes a member of the NAD-dependent glycerol-3-phosphate dehydrogenase family. The encoded protein plays a critical role in carbohydrate and lipid metabolism by catalyzing the reversible conversion of dihydroxyacetone phosphate (DHAP) and reduced nicotine adenine dinucleotide (NADH) to glycerol-3-phosphate (G3P) and …	carbohydrate and lipid metabolism
16	Oke_AhR1-78	AHR178	Elfstrom et al. (2007)	Aryl hydrocarbon receptor 1 alpha	AHR (Aryl Hydrocarbon Receptor) is a Protein Coding gene. The protein encoded by this gene is a ligand-activated helix-loop-helix transcription factor involved in the regulation of biological responses to planar aromatic hydrocarbons. This receptor has been shown to regulate xenobiotic-metabolizing enzymes such as cytochrome P450. Regulates the circadian clock by inhibiting the basal and circadia…	Circadian clock
17	Oke_u212-87	U212	Seeb et al. (2011)	unknown
18	Oke_CKS-389	CKS389	Moran (2002); Smith et al. (2005b)	Cytokeratin S	CKS1B protein binds to the catalytic subunit of the cyclin dependent kinases and is essential for their biological function. Diseases associated with CKS1B include Clear Cell Adenofibroma and Ceroid Lipofuscinosis, Neuronal, 2. Among its related pathways are Pathways in cancer and Cell cycle Role of SCF complex in cell cycle regulation.	cell cycle regulation
19	Oke_il-1racp-67	ILIRA	Seeb et al. (2011)	IL1RA	IL1R1 (Interleukin 1 Receptor Type 1) is a Protein Coding gene. This gene encodes a cytokine receptor that belongs to the interleukin-1 receptor family. The encoded protein is a receptor for interleukin-1 alpha, interleukin-1 beta, and interleukin-1 receptor antagonist. It is an important mediator involved in many cytokine-induced immune and inflammatory responses. Diseases associated with IL1R1 …	cytokine-induced immune and inflammatory responses
20	Oke_RFC2-618*	RFC2	Seeb et al. (2011)	RFC2	RFC2 (Replication Factor C Subunit 2) is a Protein Coding gene. This gene encodes a member of the activator 1 small subunits family. The elongation of primed DNA templates by DNA polymerase delta and epsilon requires the action of the accessory proteins, proliferating cell nuclear antigen (PCNA) and replication factor C (RFC). Replication factor C, also called activator 1, is a protein complex co…	Binding ATP and may help promote cell survival
21	Oke_U504-228	U504228	Elfstrom et al. (2007)	unknown
22	Oke_copa-211*	COPA	Smith et al. (2005b)	Coatomer protein complex subunit alpha	COPA (COPI Coat Complex Subunit Alpha) is a Protein Coding gene. In eukaryotic cells, protein transport between the endoplasmic reticulum and Golgi compartments is mediated in part by non-clathrin-coated vesicular coat proteins (COPs). Seven coat proteins have been identified, and they represent subunits of a complex known as coatomer. The subunits are designated alpha-COP, beta-COP, beta-prime-C…	stimulates exocrine pancreatic secretion/ gastrointestinal hormone
23	Oke_U305-130	ZAN132	Elfstrom et al. (2007)	unknown
24	Oke_U507-286	U507286	Elfstrom et al. (2007)	unknown
25	Oke_serpin-140	serpin	Seeb et al. (2011)	serpin	SERPINB5 (Serpin Family B Member 5) is a Protein Coding gene. Among its related pathways are Direct p53 effectors and DNA Damage Response and Tumor suppressor. It blocks the growth, invasion, and metastatic properties of mammary tumors. Diseases associated with SERPINB5 include Pleomorphic Adenoma and Syringoma. / Serpins could be involved in evading the immune response to salmon louse of the hos…	DNA damage response/ immune response to salmon louse
26	Oke_PP2A-635	CTS1627	Seeb et al. (2011)	TTR (known as CTS)	TTR (Transthyretin) is a Protein Coding gene. This gene encodes one of the three prealbumins, which include alpha-1-antitrypsin, transthyretin and orosomucoid. The encoded protein, transthyretin, is a homo-tetrameric carrier protein, which transports thyroid hormones in the plasma and cerebrospinal fluid. Among its related pathways are Innate Immune System and Diseases associated with visual tran…	Innate Immune System
27	Oke_Tsha1-196	TSHA1	Seeb et al. (2011)	n.a
28	Oke_U514-150	U514150	Elfstrom et al. (2007)	unknown
29	Oke_RH1op-245	RH1OP	Seeb et al. (2011)	n.a
30	Oke_u216-222	U216	Seeb et al. (2011)	unknown
31	Oke_U401-143	CCT3143	Elfstrom et al. (2007)	unknown
32	Oke_HP-182	HP182	Elfstrom et al. (2007)	Haptoglobin	HP (Haptoglobin) is a Protein Coding gene. Haptoglobin also acts as an antioxidant, has antibacterial activity, and plays a role in modulating many aspects of the acute phase response. Diseases associated with HP include Anhaptoglobinemia and Plasmodium Falciparum Malaria.	antibacterial activity
33	Oke_GPH-105	GPH105	Elfstrom et al. (2007)	Glycoprotein hormone alpha-subunit	GPHA2 (Glycoprotein Hormone Subunit Alpha 2) is a Protein Coding gene. Functions as a heterodimeric glycoprotein hormone with GPHB5 able to bind and activate the thyroid-stimulating hormone receptor (TSHR), leading to increased cAMP production . Plays a central role in controlling thyroid cell metabolism. Diseases associated with GPHA2 include Norrie Disease and Malignant Skin Fibrous Histiocytom…	thyroid cell metabolism
34	Oke_U511-271	U511271	Elfstrom et al. (2007)	unknown
35	Oke_U302-195	U302195	Elfstrom et al. (2007)	unknown
36	Oke_ctgf-105	ctgf105	Elfstrom et al. (2007)	Connective tissue growth factor	CTGF; Previous HGNC Symbols for CCN2 Gene. CCN2 (Cellular Communication Network Factor 2) is a Protein Coding gene. The encoded protein plays a role in chondrocyte proliferation and differentiation, cell adhesion in many cell types, and is related to platelet-derived growth factor. Diseases associated with CCN2 include Renal Fibrosis and Systemic Scleroderma.
37	Oke_hnRNPL-239	hnRNPL239	Elfstrom et al. (2007)	similar to heterogeneous nuclear ribonucleoprotein L	HNRNPL (Heterogeneous Nuclear Ribonucleoprotein L) is a Protein Coding gene. Heterogeneous nuclear RNAs (hnRNAs) which include mRNA precursors and mature mRNAs are associated with specific proteins to form heterogenous ribonucleoprotein (hnRNP) complexes. Diseases associated with HNRNPL include Otospondylomegaepiphyseal Dysplasia, Autosomal Dominant.	formation of heterogenous ribonucleoprotein (hnRNP) complexes
38	Oke_Moesin-160	MOESIN	Seeb et al. (2011)	Moesin	MSN (Moesin) is a Protein Coding gene. The role of moesin is particularly important in immunity acting on both T and B-cells homeostasis and self-tolerance, regulating lymphocyte egress from lymphoid organs. Diseases associated with MSN include Immunodeficiency 50 and Verrucous Carcinoma.	Immune
39	Oke_U509-219	U509219	Elfstrom et al. (2007)	unknown
40	Oke_MARCKS-362	MARCKS362	Elfstrom et al. (2007)	Myristoylated alanine-rich protein kinase C substrate	MARCKS (Myristoylated Alanine Rich Protein Kinase C Substrate) is a Protein Coding gene. Among its related pathways are Integration of energy metabolism and Metabolism. Diseases associated with MARCKS include Spinocerebellar Ataxia 14 and Anencephaly.	Energy metabolism
41	Oke_GnRH-527	GnRH527	Smith et al. (2005a)	Gonadotropin releasing hormone	GNRH1 (Gonadotropin Releasing Hormone 1) is a Protein Coding gene. This gene encodes a preproprotein that is proteolytically processed to generate a peptide that is a member of the gonadotropin-releasing hormone (GnRH) family of peptides. Gonadoliberin-1 stimulates the release of luteinizing and follicle stimulating hormones, which are important for reproduction. Diseases associated with GNRH1 in…	gonad maturation/ reproduction/
42	Oke_arf-319	ARF	Seeb et al. (2011)	ARF	CDKN2A cyclin dependent kinase inhibitor 2A (known as ARF). This gene is frequently mutated or deleted in a wide variety of tumors, and is known to be an important tumor suppressor gene. Diseases associated with CDKN2A include Melanoma-Pancreatic Cancer Syndrome and Melanoma, Cutaneous Malignant 2.
43	Oke_GPH-78	GPH78	Elfstrom et al. (2007)	Glycoprotein hormone alpha-subunit	GPHA2 (Glycoprotein Hormone Subunit Alpha 2) is a Protein Coding gene. Functions as a heterodimeric glycoprotein hormone with GPHB5 able to bind and activate the thyroid-stimulating hormone receptor (TSHR), leading to increased cAMP production . Plays a central role in controlling thyroid cell metabolism. Diseases associated with GPHA2 include Norrie Disease and Malignant Skin Fibrous Histiocytom…	thyroid cell metabolism
44	Oke_U510-204	U510204	Elfstrom et al. (2007)	unknown
45	Oke_FARSLA-242	FARSLA242	Elfstrom et al. (2007)	Phenylalanine-tRNA synthetase-like, alpha subunit	FARSA (Phenylalanyl-TRNA Synthetase Subunit Alpha) is a Protein Coding gene, also known as FARSLA. Aminoacyl-tRNA synthetases are a class of enzymes that charge tRNAs with their cognate amino acids. This gene encodes a product which is similar to the catalytic subunit of prokaryotic and Saccharomyces cerevisiae phenylalanyl-tRNA synthetases (PheRS). This gene product has been shown to be expresse…	TRNA Synthetase Subunit
46	Oke_eif4ebp2-64	EIF4EB	Seeb et al. (2011)	n.a.	EIF4EBP2 (Eukaryotic Translation Initiation Factor 4E Binding Protein 2) encodes a member of the eukaryotic translation initiation factor 4E binding protein family. The gene products of this family bind eIF4E and inhibit translation initiation. However, insulin and other growth factors can release this inhibition via a phosphorylation-dependent disruption of their binding to eIF4E. Regulation of …	cell proliferation, cell differentiation and viral infection
47	Oke_MAPK1-135	MAPK1135	Elfstrom et al. (2007)	Similar to mitogen-activated protein kinase 1	MAPK1 (Mitogen-Activated Protein Kinase 1) is a Protein Coding gene. This gene encodes a member of the MAP kinase family. MAP kinases, also known as extracellular signal-regulated kinases (ERKs), act as an integration point for multiple biochemical signals, and are involved in a wide variety of cellular processes such as proliferation, differentiation, transcription regulation and development. Th…
48	Oke_U305-307	ZAN311	Elfstrom et al. (2007)	unknown
49	Oke_hsc71-199	IGFI1	Seeb et al. (2011)	HSC71 is HSPA8 heat shock protein family A (Hsp70) member 8 known.	This gene encodes a member of the heat shock protein 70 family, which contains both heat-inducible and constitutively expressed members. This protein belongs to the latter group, which are also referred to as heat-shock cognate proteins. Diseases associated with HSPA8 include Auditory System Disease and Oral Lichen Planus.	protect cells when stressed by elevated temperatures
50	Oke_U503-272	U503272	Elfstrom et al. (2007)	unknown
51	Oke_u202-131	U202	Seeb et al. (2011)	unknown
52	Oke_KPNA2-87	KPNA287	Elfstrom et al. (2007)	Karyopherin alpha 2 (RAG cohort 1, importin alpha 1)	KPNA2 (Karyopherin Subunit Alpha 2) is a Protein Coding gene. Functions in nuclear protein import as an adapter protein for nuclear receptor KPNB1. Diseases associated with KPNA2 include Venezuelan Equine Encephalitis and Human Immunodeficiency Virus Type 1.
53	Oke_AhR1-278	AhR1278	Elfstrom et al. (2007)	Aryl Hydrocarbon Receptor 1 alpha	AHR (Aryl Hydrocarbon Receptor) is a Protein Coding gene. This receptor has been shown to regulate xenobiotic-metabolizing enzymes such as cytochrome P450. Regulates the circadian clock by inhibiting the basal and circadian expression of the core circadian component PER1. Diseases associated with AHR include Retinitis Pigmentosa 85 and Retinitis Pigmentosa.	Circadian clock
54	Oke_HSP90BA-299	HSP90BA299	Elfstrom et al. (2007)	Heat shock 90 kDa protein 1 beta isoform a	HSP90AB1 (Heat Shock Protein 90 Alpha Family Class B Member 1) is a Protein Coding gene. This gene encodes a member of the heat shock protein 90 family; these proteins are involved in signal transduction, protein folding and degradation and morphological evolution. Among its related pathways are Oocyte meiosis and Innate Immune System. Gene Ontology (GO) annotations related to this gene include p…	protect cells when stressed by elevated temperatures
Locus names with an asterisk indicate five outlier SNPs identified in the original study (Seeb et al., 2011).
Grey cells show unknown SNPs
